# Supplementary material for: Heat stress suppresses DNA replication and mitosis in barley root apical meristems
Source: Front Plant Sci. 2025 Nov 27;16:1679234. doi: 10.3389/fpls.2025.1679234 (PMC12695828; doi:10.3389/fpls.2025.1679234)
Supplement: Supplementary file 3 [file Table1.xlsx]

## Sheet: Supplementary Dataset S1
Supplementary Dataset S1. Bar plot of total mean of root area (mm2). Refers to Figure 1C and Supplementary Figure 1A.
Time* (h)	Mean_Area (mm2)	Standard_error (mm2)	Measurement Time (h)	Total Area (mm2)	Temperature (°C)
65	35.351	3.92808	60	18.7399	37
65	103.969	12.1672	60	62.4288	35
65	176.828	7.07856	60	163.834	33
65	208.381	16.2934	60	190.808	30
65	205.061	32.318	60	188.356	27
65	214.976	22.9547	60	206.008	24
65	216.17	24.7172	60	188.531	21
65	181.919	18.004	60	174.805	18
65	108.852	5.53282	60	104.572	15
* Time = measurement time plus 5 h acclimatization

## Sheet: Supplementary Dataset S2 
Supplementary Dataset S2. Plot of gowth gain of root area (mm2) at different time points for a 15 to 37 °C temperature gradient within 60 h. Refers to Figure 1D
Time* (h)	Mean_Area (mm2)	Measurement Time (h)	Cumulative Area (mm2)	Temperature
5	4.27946	0	0	15°C
6	4.5753	1	0.295839	15°C
7	5.51382	2	1.23436	15°C		* Time = measurement time plus 5 h acclimatization
8	6.20412	3	1.92465	15°C
9	7.04573	4	2.76626	15°C
10	7.66291	5	3.38344	15°C
11	9.21351	6	4.93405	15°C
12	9.57056	7	5.2911	15°C
13	10.8933	8	6.61387	15°C
14	11.8659	9	7.5864	15°C
15	13.2022	10	8.92277	15°C
16	14.2921	11	10.0126	15°C
17	15.4992	12	11.2198	15°C
18	16.4497	13	12.1702	15°C
19	18.0496	14	13.7701	15°C
20	19.2329	15	14.9535	15°C
21	20.9161	16	16.6367	15°C
22	22.2491	17	17.9697	15°C
23	23.7878	18	19.5084	15°C
24	24.9797	19	20.7002	15°C
25	25.9726	20	21.6932	15°C
26	28.0554	21	23.7759	15°C
27	29.708	22	25.4285	15°C
28	31.398	23	27.1186	15°C
29	33.1153	24	28.8358	15°C
30	35.3851	25	31.1056	15°C
31	36.8914	26	32.612	15°C
32	38.0119	27	33.7324	15°C
33	40.6642	28	36.3848	15°C
34	42.5158	29	38.2363	15°C
35	44.823	30	40.5435	15°C
36	47.0061	31	42.7266	15°C
37	50.5323	32	46.2529	15°C
38	52.8446	33	48.5652	15°C
39	54.4157	34	50.1362	15°C
40	57.0646	35	52.7851	15°C
41	59.4534	36	55.174	15°C
42	60.8748	37	56.5953	15°C
43	63.8638	38	59.5843	15°C
44	66.1812	39	61.9017	15°C
45	67.5975	40	63.318	15°C
46	69.7653	41	65.4858	15°C
47	70.2617	42	65.9823	15°C
48	73.6996	43	69.4201	15°C
49	76.0595	44	71.78	15°C
50	76.811	45	72.5315	15°C
51	78.7425	46	74.463	15°C
52	81.4101	47	77.1306	15°C
53	82.4506	48	78.1712	15°C
54	85.9327	49	81.6532	15°C
55	88.2569	50	83.9774	15°C
56	89.2396	51	84.9602	15°C
57	90.712	52	86.4326	15°C
58	92.6078	53	88.3283	15°C
59	95.9691	54	91.6897	15°C
60	98.1964	55	93.9169	15°C
61	100.187	56	95.9079	15°C
62	102.075	57	97.7952	15°C
63	103.324	58	99.0448	15°C
64	105.742	59	101.463	15°C
65	108.852	60	104.572	15°C
5	7.11374	0	0	18°C
6	8.03866	1	0.924922	18°C
7	9.72188	2	2.60814	18°C
8	10.7658	3	3.65208	18°C
9	12.4269	4	5.3132	18°C
10	14.5879	5	7.47418	18°C
11	16.6605	6	9.54675	18°C
12	18.8368	7	11.723	18°C
13	21.5537	8	14.44	18°C
14	24.5563	9	17.4426	18°C
15	27.0472	10	19.9334	18°C
16	30.3048	11	23.191	18°C
17	33.0574	12	25.9437	18°C
18	35.1402	13	28.0265	18°C
19	38.794	14	31.6803	18°C
20	41.8221	15	34.7084	18°C
21	45.1205	16	38.0068	18°C
22	47.9905	17	40.8768	18°C
23	51.1852	18	44.0715	18°C
24	54.5636	19	47.4498	18°C
25	58.7104	20	51.5967	18°C
26	60.494	21	53.3802	18°C
27	65.1645	22	58.0507	18°C
28	67.3646	23	60.2508	18°C
29	69.9948	24	62.8811	18°C
30	73.8781	25	66.7644	18°C
31	77.2344	26	70.1206	18°C
32	81.6141	27	74.5004	18°C
33	83.6	28	76.4863	18°C
34	87.451	29	80.3373	18°C
35	90.2564	30	83.1426	18°C
36	94.5239	31	87.4102	18°C
37	97.9227	32	90.8089	18°C
38	100.966	33	93.8523	18°C
39	104.086	34	96.9722	18°C
40	106.468	35	99.3543	18°C
41	109.906	36	102.792	18°C
42	113.201	37	106.087	18°C
43	113.951	38	106.837	18°C
44	116.351	39	109.238	18°C
45	119.754	40	112.64	18°C
46	123.179	41	116.066	18°C
47	126.233	42	119.119	18°C
48	128.908	43	121.794	18°C
49	135.656	44	128.542	18°C
50	139.389	45	132.276	18°C
51	143.188	46	136.074	18°C
52	144.777	47	137.664	18°C
53	148.379	48	141.265	18°C
54	151.827	49	144.713	18°C
55	155.093	50	147.979	18°C
56	157.776	51	150.662	18°C
57	160.977	52	153.863	18°C
58	163.332	53	156.218	18°C
59	165.129	54	158.015	18°C
60	167.766	55	160.652	18°C
61	169.643	56	162.529	18°C
62	173.844	57	166.731	18°C
63	176.191	58	169.077	18°C
64	179.431	59	172.318	18°C
65	181.919	60	174.805	18°C
5	27.6388	0	0	21°C
6	30.5819	1	2.94309	21°C
7	33.4502	2	5.81136	21°C
8	37.4797	3	9.84089	21°C
9	41.7031	4	14.0642	21°C
10	44.7584	5	17.1195	21°C
11	48.7607	6	21.1219	21°C
12	52.0744	7	24.4356	21°C
13	56.6701	8	29.0313	21°C
14	61.3237	9	33.6848	21°C
15	65.751	10	38.1122	21°C
16	68.8727	11	41.2338	21°C
17	73.7404	12	46.1016	21°C
18	76.505	13	48.8661	21°C
19	80.6246	14	52.9858	21°C
20	84.5113	15	56.8725	21°C
21	88.3742	16	60.7354	21°C
22	92.1929	17	64.5541	21°C
23	94.9592	18	67.3203	21°C
24	98.4225	19	70.7837	21°C
25	102.236	20	74.5973	21°C
26	105.905	21	78.2664	21°C
27	110.091	22	82.4523	21°C
28	113.912	23	86.2727	21°C
29	116.843	24	89.2039	21°C
30	120.262	25	92.6231	21°C
31	122.608	26	94.9694	21°C
32	127.806	27	100.167	21°C
33	130.858	28	103.219	21°C
34	133.641	29	106.002	21°C
35	137.499	30	109.86	21°C
36	140.913	31	113.274	21°C
37	143.179	32	115.54	21°C
38	148.013	33	120.374	21°C
39	151.075	34	123.436	21°C
40	153.447	35	125.808	21°C
41	157.709	36	130.07	21°C
42	159.966	37	132.327	21°C
43	163.905	38	136.266	21°C
44	167.409	39	139.77	21°C
45	169.59	40	141.952	21°C
46	172.772	41	145.133	21°C
47	175.172	42	147.533	21°C
48	178.206	43	150.567	21°C
49	180.843	44	153.204	21°C
50	182.706	45	155.067	21°C
51	183.051	46	155.412	21°C
52	186.173	47	158.534	21°C
53	190.112	48	162.473	21°C
54	192.533	49	164.894	21°C
55	195.833	50	168.195	21°C
56	198.249	51	170.611	21°C
57	197.845	52	170.206	21°C
58	203.408	53	175.769	21°C
59	204.676	54	177.037	21°C
60	205.923	55	178.284	21°C
61	208.418	56	180.78	21°C
62	208.641	57	181.002	21°C
63	211.084	58	183.446	21°C
64	213.087	59	185.448	21°C
65	216.17	60	188.531	21°C
5	8.96868	0	0	24°C
6	10.2081	1	1.23946	24°C
7	11.4969	2	2.52823	24°C
8	13.3349	3	4.36617	24°C
9	15.0878	4	6.1191	24°C
10	17.5089	5	8.54022	24°C
11	19.5611	6	10.5924	24°C
12	22.6793	7	13.7106	24°C
13	25.2415	8	16.2728	24°C
14	28.1251	9	19.1564	24°C
15	31.2943	10	22.3256	24°C
16	34.4635	11	25.4949	24°C
17	37.5494	12	28.5808	24°C
18	41.9122	13	32.9435	24°C
19	45.3552	14	36.3865	24°C
20	49.8659	15	40.8972	24°C
21	54.0756	16	45.1069	24°C
22	58.5472	17	49.5785	24°C
23	63.738	18	54.7693	24°C
24	68.9016	19	59.9329	24°C
25	73.5041	20	64.5354	24°C
26	78.5741	21	69.6054	24°C
27	83.9502	22	74.9816	24°C
28	89.6936	23	80.7249	24°C
29	95.272	24	86.3033	24°C
30	98.919	25	89.9503	24°C
31	105.023	26	96.0541	24°C
32	108.986	27	100.017	24°C
33	114.434	28	105.465	24°C
34	119.876	29	110.907	24°C
35	122.817	30	113.849	24°C
36	127.184	31	118.215	24°C
37	132.616	32	123.647	24°C
38	136.305	33	127.337	24°C
39	138.556	34	129.588	24°C
40	142.829	35	133.86	24°C
41	147.358	36	138.39	24°C
42	149.229	37	140.26	24°C
43	154.945	38	145.976	24°C
44	159.236	39	150.267	24°C
45	162.062	40	153.093	24°C
46	164.476	41	155.508	24°C
47	165.532	42	156.563	24°C
48	170.262	43	161.293	24°C
49	170.638	44	161.669	24°C
50	173.986	45	165.017	24°C
51	179.023	46	170.055	24°C
52	180.548	47	171.58	24°C
53	185.569	48	176.601	24°C
54	188.38	49	179.411	24°C
55	189.407	50	180.438	24°C
56	193.501	51	184.532	24°C
57	194.604	52	185.636	24°C
58	198.068	53	189.099	24°C
59	200.018	54	191.049	24°C
60	205.644	55	196.675	24°C
61	207.477	56	198.508	24°C
62	211.008	57	202.039	24°C
63	213.082	58	204.114	24°C
64	214.385	59	205.416	24°C
65	214.976	60	206.008	24°C
5	16.7047	0	0	27°C
6	18.8249	1	2.12018	27°C
7	21.0658	2	4.36107	27°C
8	23.2268	3	6.52206	27°C
9	25.3894	4	8.68474	27°C
10	27.7493	5	11.0447	27°C
11	30.4901	6	13.7854	27°C
12	33.5318	7	16.8271	27°C
13	36.5174	8	19.8127	27°C
14	39.7002	9	22.9955	27°C
15	43.5155	10	26.8108	27°C
16	46.7663	11	30.0617	27°C
17	51.4658	12	34.7611	27°C
18	54.8866	13	38.1819	27°C
19	58.5693	14	41.8646	27°C
20	62.5189	15	45.8142	27°C
21	66.5842	16	49.8795	27°C
22	70.6409	17	53.9362	27°C
23	74.6687	18	57.964	27°C
24	78.4925	19	61.7878	27°C
25	81.779	20	65.0744	27°C
26	87.2181	21	70.5134	27°C
27	90.9246	22	74.2199	27°C
28	95.7226	23	79.0179	27°C
29	99.7368	24	83.0321	27°C
30	102.682	25	85.9769	27°C
31	107.777	26	91.0725	27°C
32	110.734	27	94.0292	27°C
33	116.287	28	99.5821	27°C
34	118.716	29	102.012	27°C
35	121.768	30	105.064	27°C
36	125.674	31	108.969	27°C
37	129.727	32	113.022	27°C
38	132.963	33	116.258	27°C
39	136.492	34	119.788	27°C
40	139.76	35	123.055	27°C
41	141.467	36	124.762	27°C
42	144.429	37	127.724	27°C
43	148.278	38	131.573	27°C
44	153.733	39	137.028	27°C
45	154.481	40	137.776	27°C
46	157.342	41	140.637	27°C
47	160.71	42	144.006	27°C
48	164.458	43	147.753	27°C
49	166.255	44	149.55	27°C
50	169.453	45	152.748	27°C
51	171.35	46	154.646	27°C
52	176.364	47	159.659	27°C
53	177.474	48	160.77	27°C
54	178.175	49	161.47	27°C
55	182.133	50	165.428	27°C
56	183.594	51	166.889	27°C
57	185.766	52	169.062	27°C
58	189.568	53	172.863	27°C
59	192.484	54	175.779	27°C
60	196.481	55	179.777	27°C
61	196.514	56	179.809	27°C
62	200.57	57	183.866	27°C
63	201.431	58	184.726	27°C
64	203.369	59	186.664	27°C
65	205.061	60	188.356	27°C
5	17.5735	0	0	30°C
6	20.3517	1	2.77817	30°C
7	24.0735	2	6.49995	30°C
8	27.5725	3	9.99901	30°C
9	31.3062	4	13.7327	30°C
10	35.5024	5	17.9289	30°C
11	39.3415	6	21.768	30°C
12	42.4019	7	24.8284	30°C
13	47.9888	8	30.4153	30°C
14	52.1323	9	34.5587	30°C
15	57.1309	10	39.5574	30°C
16	62.1585	11	44.585	30°C
17	66.9565	12	49.383	30°C
18	72.2918	13	54.7183	30°C
19	76.6189	14	59.0454	30°C
20	80.951	15	63.3775	30°C
21	86.3407	16	68.7672	30°C
22	90.2292	17	72.6556	30°C
23	94.3165	18	76.743	30°C
24	98.8119	19	81.2384	30°C
25	103.897	20	86.3237	30°C
26	107.33	21	89.7565	30°C
27	111.916	22	94.342	30°C
28	115.845	23	98.2712	30°C
29	119.731	24	102.158	30°C
30	121.784	25	104.21	30°C
31	124.193	26	106.619	30°C
32	129.055	27	111.482	30°C
33	133.277	28	115.704	30°C
34	137.018	29	119.444	30°C
35	140.892	30	123.319	30°C
36	142.411	31	124.837	30°C
37	147.902	32	130.329	30°C
38	150.553	33	132.98	30°C
39	155.196	34	137.623	30°C
40	156.987	35	139.413	30°C
41	159.656	36	142.083	30°C
42	163.72	37	146.146	30°C
43	165.399	38	147.826	30°C
44	167.533	39	149.96	30°C
45	170.459	40	152.886	30°C
46	171.349	41	153.775	30°C
47	172.285	42	154.712	30°C
48	175.691	43	158.117	30°C
49	178.279	44	160.705	30°C
50	181.553	45	163.98	30°C
51	182.944	46	165.371	30°C
52	186.338	47	168.764	30°C
53	188.334	48	170.76	30°C
54	189.124	49	171.551	30°C
55	189.25	50	171.677	30°C
56	191.94	51	174.366	30°C
57	192.79	52	175.217	30°C
58	195.209	53	177.636	30°C
59	196.791	54	179.217	30°C
60	199.87	55	182.296	30°C
61	201.723	56	184.15	30°C
62	204.425	57	186.851	30°C
63	205.627	58	188.053	30°C
64	206.654	59	189.08	30°C
65	208.381	60	190.808	30°C
5	12.9948	0	0	33°C
6	15.6438	1	2.64895	33°C
7	18.2519	2	5.25709	33°C
8	21.0471	3	8.05226	33°C
9	23.6875	4	10.6927	33°C
10	26.5711	5	13.5763	33°C
11	29.7454	6	16.7506	33°C
12	33.4672	7	20.4724	33°C
13	36.1212	8	23.1264	33°C
14	40.161	9	27.1662	33°C
15	44.4778	10	31.483	33°C
16	48.0687	11	35.0739	33°C
17	52.1187	12	39.1238	33°C
18	56.4831	13	43.4883	33°C
19	60.448	14	47.4532	33°C
20	65.9466	15	52.9518	33°C
21	69.007	16	56.0122	33°C
22	73.4837	17	60.4889	33°C
23	79.2066	18	66.2118	33°C
24	81.9746	19	68.9798	33°C
25	87.791	20	74.7962	33°C
26	91.8291	21	78.8343	33°C
27	96.639	22	83.6442	33°C
28	102.224	23	89.2294	33°C
29	106.218	24	93.2233	33°C
30	110.472	25	97.4772	33°C
31	115.306	26	102.311	33°C
32	118.711	27	105.716	33°C
33	124.215	28	111.22	33°C
34	129.154	29	116.159	33°C
35	131.618	30	118.623	33°C
36	135.425	31	122.43	33°C
37	138.126	32	125.131	33°C
38	142.518	33	129.523	33°C
39	145.311	34	132.316	33°C
40	147.921	35	134.926	33°C
41	150.529	36	137.534	33°C
42	153.26	37	140.265	33°C
43	155.28	38	142.285	33°C
44	159.001	39	146.007	33°C
45	161.319	40	148.324	33°C
46	163.832	41	150.837	33°C
47	163.67	42	150.676	33°C
48	164.849	43	151.854	33°C
49	166.935	44	153.94	33°C
50	167.241	45	154.246	33°C
51	167.798	46	154.804	33°C
52	169.511	47	156.516	33°C
53	169.074	48	156.079	33°C
54	170.347	49	157.352	33°C
55	172.061	50	159.066	33°C
56	171.627	51	158.633	33°C
57	174.128	52	161.134	33°C
58	173.26	53	160.265	33°C
59	175.208	54	162.213	33°C
60	174.999	55	162.004	33°C
61	175.13	56	162.135	33°C
62	176.665	57	163.67	33°C
63	175.897	58	162.902	33°C
64	176.805	59	163.81	33°C
65	176.828	60	163.834	33°C
5	41.5399	0	0	35°C
6	44.6615	1	3.12161	35°C
7	48.8066	2	7.26676	35°C
8	51.8823	3	10.3425	35°C
9	54.3595	4	12.8197	35°C
10	57.4489	5	15.909	35°C
11	60.3392	6	18.7994	35°C
12	63.3843	7	21.8445	35°C
13	65.8327	8	24.2928	35°C
14	69.109	9	27.5691	35°C
15	70.0118	10	28.4719	35°C
16	72.5111	11	30.9713	35°C
17	74.8914	12	33.3516	35°C
18	76.5526	13	35.0127	35°C
19	78.3854	14	36.8455	35°C
20	80.3271	15	38.7872	35°C
21	83.4742	16	41.9343	35°C
22	85.0928	17	43.5529	35°C
23	86.169	18	44.6292	35°C
24	88.7211	19	47.1812	35°C
25	88.602	20	47.0622	35°C
26	89.5746	21	48.0347	35°C
27	91.8733	22	50.3334	35°C
28	94.648	23	53.1082	35°C
29	95.8076	24	54.2677	35°C
30	95.9334	25	54.3935	35°C
31	96.9144	26	55.3746	35°C
32	98.1573	27	56.6174	35°C
33	99.0074	28	57.4676	35°C
34	99.5583	29	58.0184	35°C
35	100.626	30	59.0862	35°C
36	100.347	31	58.8073	35°C
37	101.162	32	59.6217	35°C
38	101.466	33	59.9261	35°C
39	102.84	34	61.2999	35°C
40	101.655	35	60.1148	35°C
41	102.969	36	61.4291	35°C
42	102.624	37	61.0839	35°C
43	102.678	38	61.1383	35°C
44	102.753	39	61.2131	35°C
45	102.87	40	61.3305	35°C
46	103.557	41	62.0174	35°C
47	103.392	42	61.8524	35°C
48	103.533	43	61.9935	35°C
49	103.518	44	61.9782	35°C
50	103.613	45	62.0735	35°C
51	104.195	46	62.6549	35°C
52	103.533	47	61.9935	35°C
53	103.773	48	62.2333	35°C
54	103.168	49	61.628	35°C
55	104.059	50	62.5189	35°C
56	103.13	51	61.5906	35°C
57	104.181	52	62.6413	35°C
58	104.378	53	62.8386	35°C
59	104.268	54	62.728	35°C
60	103.96	55	62.4203	35°C
61	103.703	56	62.1636	35°C
62	104.089	57	62.5495	35°C
63	104.54	58	63.0001	35°C
64	103.61	59	62.0701	35°C
65	103.969	60	62.4288	35°C
5	16.6112	0	0	37°C
6	17.8217	1	1.21056	37°C
7	18.4066	2	1.79544	37°C
8	19.2125	3	2.60134	37°C
9	20.0541	4	3.44295	37°C
10	21.1882	5	4.577	37°C
11	22.363	6	5.75186	37°C
12	23.0856	7	6.47445	37°C
13	24.0395	8	7.42828	37°C
14	24.8675	9	8.25629	37°C
15	25.4846	10	8.87347	37°C
16	26.2617	11	9.65047	37°C
17	26.9009	12	10.2898	37°C
18	27.8701	13	11.2589	37°C
19	28.0129	14	11.4017	37°C
20	29.4717	15	12.8605	37°C
21	29.2863	16	12.6752	37°C
22	30.0617	17	13.4505	37°C
23	30.7502	18	14.1391	37°C
24	30.7349	19	14.1238	37°C
25	31.801	20	15.1898	37°C
26	32.4947	21	15.8835	37°C
27	32.6562	22	16.045	37°C
28	32.9809	23	16.3698	37°C
29	33.3822	24	16.771	37°C
30	33.6389	25	17.0277	37°C
31	33.5386	26	16.9274	37°C
32	33.9195	27	17.3083	37°C
33	34.234	28	17.6228	37°C
34	34.0929	29	17.4817	37°C
35	34.3088	30	17.6976	37°C
36	34.3411	31	17.7299	37°C
37	34.5655	32	17.9544	37°C
38	34.4635	33	17.8523	37°C
39	34.5111	34	17.9	37°C
40	34.7713	35	18.1601	37°C
41	34.7883	36	18.1771	37°C
42	34.2493	37	17.6381	37°C
43	34.4074	38	17.7962	37°C
44	34.7237	39	18.1125	37°C
45	34.4669	40	17.8557	37°C
46	35.1912	41	18.58	37°C
47	34.6302	42	18.019	37°C
48	35.1351	43	18.5239	37°C
49	34.7866	44	18.1754	37°C
50	35.0076	45	18.3964	37°C
51	34.9379	46	18.3267	37°C
52	34.7543	47	18.1431	37°C
53	35.0042	48	18.393	37°C
54	34.8189	49	18.2077	37°C
55	35.1555	50	18.5443	37°C
56	35.0059	51	18.3947	37°C
57	34.8597	52	18.2485	37°C
58	34.6353	53	18.0241	37°C
59	34.9549	54	18.3437	37°C
60	33.8804	55	17.2692	37°C
61	35.1997	56	18.5885	37°C
62	34.8699	57	18.2587	37°C
63	34.9855	58	18.3743	37°C
64	34.8784	59	18.2672	37°C
65	35.351	60	18.7399	37°C

## Sheet: Supplementary Dataset S3_MI
Supplementary Dataset S3. Mitotic index (MI) at 15 to 37 °C temperature gradient and after recovery. Refers to Figures 2B,D and 3B. Statistical comparisons were done using Kruskal-Wallis test with Dunn’s post-hoc test.
Temperature	n	mean	median	sd	se		Comparison	Z	P.unadj	P.adj
15_st	5	4.81543	4.48549	1.22014	0.545665		15_st - 18_st	-0.529872	0.5962	1
18_st	5	5.58041	5.09434	1.69103	0.756251		15_st - 24_st	-1.97498	0.0482706	1
21_st (ctrl)	5	7.27198	7.21063	0.799401	0.357503		18_st - 24_st	-1.44511	0.148428	1
24_st	5	7.57184	7.14286	1.16465	0.520845		15_st - 27_st	-2.33626	0.0194779	0.525905
27_st	5	8.27796	8.77797	2.0004	0.894605		18_st - 27_st	-1.80638	0.0708586	1
30_st	5	8.73682	8.13953	1.37612	0.615421		24_st - 27_st	-0.361277	0.717893	1
33_st	5	9.35835	9.54774	1.72444	0.771194		15_st - 30_st	-2.72162	0.00649634	0.201387
35_st	5	7.1254	7.30479	1.77331	0.79305		18_st - 30_st	-2.19174	0.028398	0.738347
37_st	5	0.0449438	0	0.100497	0.0449438		24_st - 30_st	-0.746638	0.455282	1
1,5h_HS	5	0.00156556	0	0.00350069	0.00156556		27_st - 30_st	-0.385362	0.699969	1
3h_HS	5	0	0	0	0		15_st - 33_st	-3.03472	0.00240757	0.0794496
3h_HS_SR	5	0.151021	0.141762	0.0381181	0.0170469		18_st - 33_st	-2.50485	0.0122503	0.343008
3h_HS_LR	5	0.0766291	0.0807754	0.0232559	0.0104003		24_st - 33_st	-1.05974	0.289261	1
24h_HS_LR	5	0.0529142	0.0585366	0.0198666	0.0088846		27_st - 33_st	-0.698468	0.484885	1
							30_st - 33_st	-0.313106	0.7542	1
							15_st - 35_st	-1.66187	0.0965384	1
							18_st - 35_st	-1.132	0.257634	1
							24_st - 35_st	0.313106	0.7542	1
							27_st - 35_st	0.674383	0.500068	1
							30_st - 35_st	1.05974	0.289261	1
							33_st - 35_st	1.37285	0.169799	1
							15_st - 37_st	0.963404	0.335345	1
							18_st - 37_st	1.49328	0.135365	1
							24_st - 37_st	2.93838	0.00329929	0.105577
							27_st - 37_st	3.29966	0.000968022	0.0329128
							30_st - 37_st	3.68502	0.000228684	0.00800393
							33_st - 37_st	3.99813	6.38456e-05	0.00229844
							35_st - 37_st	2.62528	0.00865786	0.251078
							15_st - ctr	-1.71004	0.087258	1
							18_st - ctr	-1.18017	0.237933	1
							24_st - ctr	0.264936	0.791059	1
							27_st - ctr	0.626213	0.531175	1
							30_st - ctr	1.01157	0.311742	1
							33_st - ctr	1.32468	0.185277	1
							35_st - ctr	-0.0481702	0.961581	0.961581
							37_st - ctr	-2.67345	0.00750762	0.225229
							1,5h_HS - 24h_HS_LR	-1.60206	0.109143	0.65486
							1,5h_HS - 3h_HS	0.182052	0.855542	0.855542
							24h_HS_LR - 3h_HS	1.78411	0.0744062	0.595249
							1,5h_HS - 3h_HS_LR	-2.58514	0.00973407	0.116809
							24h_HS_LR - 3h_HS_LR	-0.98308	0.325568	1
							3h_HS - 3h_HS_LR	-2.76719	0.00565423	0.0735049
							1,5h_HS - 3h_HS_SR	-4.00514	6.19809e-05	0.000867732
							24h_HS_LR - 3h_HS_SR	-2.40308	0.0162575	0.162575
							3h_HS - 3h_HS_SR	-4.18719	2.82428e-05	0.000423642
							3h_HS_LR - 3h_HS_SR	-1.42	0.155607	0.778033
							1,5h_HS - ctr	-2.36667	0.0179488	0.161539
							24h_HS_LR - ctr	-0.764618	0.444499	1
							3h_HS - ctr	-2.54873	0.0108117	0.118929
							3h_HS_LR - ctr	0.218462	0.827069	1
							3h_HS_SR - ctr	1.63847	0.101324	0.709271

## Sheet: Supplementary Dataset S4_Elong
Supplementary Dataset S4. Meristematic root cells elongation at 15 to 37 °C temperature gradient and after recovery. Refers to Figures 2C,D. Statistical comparisons were done using Kruskal-Wallis test with Dunn’s post-hoc test.
Group	n	mean	median	sd	se	kw_p_value		Comparison	Z	P.unadj	p_adj
15_st	176	12.4187	12.241	3.12334	0.23543	1.56424e-83		15-18	4.12201	3.75585e-05	7.95357e-05
18_st	183	10.919	10.98	2.18932	0.161839	1.56424e-83		15-21	2.32129	0.0202713	0.0347507
21_st (ctrl)	180	11.6529	10.962	2.94708	0.219662	1.56424e-83		18-21	-1.80149	0.0716262	0.112111
24_st	225	11.2142	11.097	2.52167	0.168112	1.56424e-83		15-24	3.44224	0.000576912	0.0010931
27_st	184	11.2532	10.395	3.34813	0.246828	1.56424e-83		18-24	-0.892017	0.372384	0.462269
30_st	190	10.9569	10.678	2.97601	0.215902	1.56424e-83		21-24	1.00319	0.315769	0.421026
33_st	188	11.3285	10.9705	3.05065	0.222492	1.56424e-83		15-27	3.84319	0.000121447	0.000242894
35_st	184	18.1129	17.92	4.17797	0.308004	1.56424e-83		18-27	-0.287143	0.774002	0.819532
37_st	149	14.1949	14.12	3.63051	0.297423	1.56424e-83		21-27	1.51797	0.129022	0.193534
								24-27	0.591754	0.554016	0.643373
								15-30	4.36343	1.28038e-05	3.07291e-05
								18-30	0.20574	0.836994	0.860908
								21-30	2.02304	0.0430686	0.070476
								24-30	1.1175	0.263781	0.379845
								27-30	0.495858	0.619994	0.676357
								15-33	3.28996	0.00100202	0.00180363
								18-33	-0.867801	0.385503	0.462604
								21-33	0.949325	0.342455	0.4403
								24-33	-0.0133746	0.989329	0.989329
								27-33	-0.579921	0.561968	0.632214
								30-33	-1.08316	0.278735	0.385941
								15-35	-10.5368	5.84248e-26	3.0047e-25
								18-35	-14.8098	1.26536e-49	2.27765e-48
								21-35	-12.9444	2.52622e-38	1.51573e-37
								24-35	-14.6623	1.12448e-48	1.34938e-47
								27-35	-14.5425	6.51442e-48	5.86297e-47
								30-35	-15.1546	7.06754e-52	2.54431e-50
								33-35	-14.0406	8.79883e-45	6.33515e-44
								15-37	-4.17764	2.94555e-05	6.62749e-05
								18-37	-8.15864	3.38829e-16	1.35532e-15
								21-37	-6.42082	1.35543e-10	3.75349e-10
								24-37	-7.68278	1.55669e-14	5.09463e-14
								27-37	-7.8966	2.86617e-15	1.03182e-14
								30-37	-8.42167	3.71163e-17	1.67023e-16
								33-37	-7.38617	1.5112e-13	4.5336e-13
								35-37	5.86047	4.61564e-09	1.18688e-08

## Sheet: Supplementary Dataset S5_Circ
Supplementary Dataset S5. Meristematic root cells circularity at control (ctrl), HS and recovery regimes. Refers to Figures 3D. Statistical comparisons were done using Kruskal-Wallis test with Dunn’s post-hoc test.
Sample	n	mean	median	sd	se		Comparison	Z	P.unadj	P.adj
ctr	102	0.576775	0.5755	0.0989965	0.00980212		24h_HS - 24h_HS_LR	-2.64178	0.00824723	0.0247417
3h_HS	102	0.651931	0.658	0.125393	0.0124157		24h_HS - 3h_HS	-9.6722	3.95794e-22	4.74953e-21
24h_HS	102	0.459647	0.4645	0.119451	0.0118274		24h_HS_LR - 3h_HS	-7.03042	2.05915e-12	1.85324e-11
3h_HS_SR	102	0.442098	0.4365	0.0786868	0.00779116		24h_HS - 3h_HS_LR	-10.3861	2.86703e-25	3.72714e-24
3h_HS_LR	102	0.658961	0.6645	0.116118	0.0114974		24h_HS_LR - 3h_HS_LR	-7.74437	9.60574e-15	1.05663e-13
24h_HS_LR	102	0.513078	0.522	0.108423	0.0107354		3h_HS - 3h_HS_LR	-0.713951	0.475257	0.475257
							24h_HS - 3h_HS_SR	1.45285	0.146266	0.292531
							24h_HS_LR - 3h_HS_SR	4.09463	4.2285e-05	0.00025371
							3h_HS - 3h_HS_SR	11.125	9.47587e-29	1.32662e-27
							3h_HS_LR - 3h_HS_SR	11.839	2.45374e-32	3.68061e-31
							24h_HS - ctr	-6.04443	1.4994e-09	1.19952e-08
							24h_HS_LR - ctr	-3.40265	0.000667352	0.00266941
							3h_HS - ctr	3.62777	0.000285884	0.00142942
							3h_HS_LR - ctr	4.34172	1.41373e-05	9.89613e-05
							3h_HS_SR - ctr	-7.49728	6.51566e-14	6.51566e-13

## Sheet: Supplementary Dataset S6_Area
Supplementary Dataset S6. Meristematic root cells area (mm2) at control (ctrl), HS and recovery regimes. Refers to Figure 3E. Statistical comparisons were done using Kruskal-Wallis test with Dunn’s post-hoc test.
Group	n	mean	median	sd	se	kw_p_value		Comparison	Z	P.unadj	p_adj
ctrl	113	46.2823	45.793	14.2086	1.33663	8.88085e-42		24h_HS-24h_HS_LR	6.26544	3.7178e-10	9.2945e-10
3h_HS	113	62.5297	62.079	18.4185	0.990184	8.88085e-42		24h_HS-3h_HS	5.24957	1.52456e-07	3.26692e-07
24h_HS	113	73.9718	73.954	18.0067	1.69392	8.88085e-42		24h_HS_LR-3h_HS	-2.44347	0.0145466	0.0167846
3h_HS_SR	113	56.4803	55.254	11.5984	1.09108	8.88085e-42		24h_HS-3h_HS_LR	11.3312	9.19317e-30	1.37898e-28
3h_HS_LR	113	46.4392	47.112	12.1549	1.14344	8.88085e-42		24h_HS_LR-3h_HS_LR	5.06577	4.06759e-07	7.62674e-07
24h_HS_LR	113	58.0057	57.646	16.1325	1.51762	8.88085e-42		3h_HS-3h_HS_LR	8.6635	4.57513e-18	2.28756e-17
								24h_HS-3h_HS_SR	6.84941	7.41555e-12	2.22466e-11
								24h_HS_LR-3h_HS_SR	0.583972	0.559239	0.599185
								3h_HS-3h_HS_SR	3.16051	0.00157495	0.00196869
								3h_HS_LR-3h_HS_SR	-4.4818	7.40178e-06	1.11027e-05
								24h_HS-ctr	11.1841	4.87973e-29	3.6598e-28
								24h_HS_LR-ctr	4.91864	8.71492e-07	1.45249e-06
								3h_HS-ctr	8.48284	2.19761e-17	8.24103e-17
								3h_HS_LR-ctr	-0.147131	0.883029	0.883029
								3h_HS_SR-ctr	4.33466	1.45983e-05	1.99067e-05

## Sheet: Supplementary Dataset S7_C-val
Supplementary Dataset S7. Cell cycle values for root cells at control (ctrl), HS and recovery regimes. Refers to Figures 4A,B. Statistical comparisons were done using Kruskal-Wallis test with Dunn’s post-hoc test.
Sample	2C_raw	4C_raw	8C_raw	Suma_raw	2C	4C	8C	Suma_%		Phase	.y.	group1	group2	n1	n2	statistic	p	p.adj	p.adj.signif
ctr	532	1312	155	1999	26.6133	65.6328	7.75388	100		2C	Percent	1.5h_HS	24h_HS	3	3	-2.72603	0.0064102	0.230767	ns
ctr	504	1291	198	1993	25.2885	64.7767	9.93477	100		2C	Percent	1.5h_HS	3h_HS	3	3	-0.308607	0.757621	1	ns
ctr	572	1094	150	1816	31.4978	60.2423	8.25991	100		2C	Percent	1.5h_HS	3h_HS_LR	3	3	-1.85164	0.0640775	1	ns
1.5h_HS	577	1460	174	2211	26.0968	66.0335	7.86974	100		2C	Percent	1.5h_HS	3h_HS_SR	3	3	-3.24037	0.00119375	0.0429748	*
1.5h_HS	653	1241	129	2023	32.2788	61.3445	6.37667	100		2C	Percent	1.5h_HS	ctr	3	3	-1.23443	0.217044	1	ns
1.5h_HS	655	1352	138	2145	30.5361	63.0303	6.43357	100		2C	Percent	24h_HS	3h_HS	3	3	2.41742	0.015631	0.562716	ns
3h_HS_SR	257	1221	156	1634	15.7283	74.7246	9.54712	100		2C	Percent	24h_HS	3h_HS_LR	3	3	0.874386	0.381908	1	ns
3h_HS_SR	189	932	117	1238	15.2666	75.2827	9.45073	100		2C	Percent	24h_HS	3h_HS_SR	3	3	-0.514344	0.607011	1	ns
3h_HS_SR	298	1435	168	1901	15.676	75.4866	8.83745	100		2C	Percent	24h_HS	ctr	3	3	1.4916	0.135804	1	ns
3h_HS	613	1234	99	1946	31.5005	63.4121	5.08736	100		2C	Percent	3h_HS	3h_HS_LR	3	3	-1.54303	0.122823	1	ns
3h_HS	639	1360	127	2126	30.0564	63.9699	5.97366	100		2C	Percent	3h_HS	3h_HS_SR	3	3	-2.93176	0.00337043	0.121336	ns
3h_HS	556	1335	110	2001	27.7861	66.7166	5.49725	100		2C	Percent	3h_HS	ctr	3	3	-0.92582	0.354539	1	ns
24h_HS	284	1207	114	1605	17.6947	75.2025	7.1028	100		2C	Percent	3h_HS_LR	3h_HS_SR	3	3	-1.38873	0.164915	1	ns
24h_HS	343	1077	66	1486	23.0821	72.4764	4.44145	100		2C	Percent	3h_HS_LR	ctr	3	3	0.617213	0.537094	1	ns
24h_HS	201	608	55	864	23.2639	70.3704	6.36574	100		2C	Percent	3h_HS_SR	ctr	3	3	2.00594	0.0448623	1	ns
3h_HS_LR	381	1139	149	1669	22.828	68.2445	8.9275	100		4C	Percent	1.5h_HS	24h_HS	3	3	-2.05738	0.0396499	1	ns
3h_HS_LR	531	1146	93	1770	30	64.7458	5.25424	100		4C	Percent	1.5h_HS	3h_HS	3	3	-0.257172	0.797046	1	ns
3h_HS_LR	485	1194	118	1797	26.9894	66.4441	6.5665	100		4C	Percent	1.5h_HS	3h_HS_LR	3	3	-2.10881	0.0349608	1	ns
										4C	Percent	1.5h_HS	3h_HS_SR	3	3	-1.23443	0.217044	1	ns
										4C	Percent	1.5h_HS	ctr	3	3	-1.08012	0.280087	1	ns
										4C	Percent	24h_HS	3h_HS	3	3	1.80021	0.0718282	1	ns
										4C	Percent	24h_HS	3h_HS_LR	3	3	-0.0514344	0.958979	1	ns
										4C	Percent	24h_HS	3h_HS_SR	3	3	0.822951	0.410536	1	ns
										4C	Percent	24h_HS	ctr	3	3	0.977255	0.328443	1	ns
										4C	Percent	3h_HS	3h_HS_LR	3	3	-1.85164	0.0640775	1	ns
										4C	Percent	3h_HS	3h_HS_SR	3	3	-0.977255	0.328443	1	ns
										4C	Percent	3h_HS	ctr	3	3	-0.822951	0.410536	1	ns
										4C	Percent	3h_HS_LR	3h_HS_SR	3	3	0.874386	0.381908	1	ns
										4C	Percent	3h_HS_LR	ctr	3	3	1.02869	0.303626	1	ns
										4C	Percent	3h_HS_SR	ctr	3	3	0.154303	0.877371	1	ns
										8C	Percent	1.5h_HS	24h_HS	3	3	3.0351	0.00240459	0.0865653	ns
										8C	Percent	1.5h_HS	3h_HS	3	3	0.462981	0.643378	1	ns
										8C	Percent	1.5h_HS	3h_HS_LR	3	3	1.92909	0.0537201	1	ns
										8C	Percent	1.5h_HS	3h_HS_SR	3	3	2.85505	0.00430304	0.154909	ns
										8C	Percent	1.5h_HS	ctr	3	3	1.6976	0.089584	1	ns
										8C	Percent	24h_HS	3h_HS	3	3	-2.57212	0.0101079	0.363885	ns
										8C	Percent	24h_HS	3h_HS_LR	3	3	-1.10601	0.268722	1	ns
										8C	Percent	24h_HS	3h_HS_SR	3	3	-0.180048	0.857115	1	ns
										8C	Percent	24h_HS	ctr	3	3	-1.3375	0.18106	1	ns
										8C	Percent	3h_HS	3h_HS_LR	3	3	1.46611	0.14262	1	ns
										8C	Percent	3h_HS	3h_HS_SR	3	3	2.39207	0.0167538	0.603136	ns
										8C	Percent	3h_HS	ctr	3	3	1.23462	0.216974	1	ns
										8C	Percent	3h_HS_LR	3h_HS_SR	3	3	0.925961	0.354466	1	ns
										8C	Percent	3h_HS_LR	ctr	3	3	-0.23149	0.816934	1	ns
										8C	Percent	3h_HS_SR	ctr	3	3	-1.15745	0.247088	1	ns

## Sheet: Supplementary Dataset S8_EdU
Supplementary Dataset S8. EdU / DAPI positive cells in barley root meristem at control (ctrl), HS and recovery regimes. Refers to Figure 4D. Statistical comparisons were done using Kruskal-Wallis test with Dunn’s post-hoc test.
Group	n	mean	sd	se		Comparison	Z	P.unadj	P.adj
ctr	15	0.610517	0.101721	0.0262643		3h HS - 3h HS_SR	-3.82447	0.000131056	0.000262112
3h HS_SR	15	0.486539	0.136265	0.0351834		3h HS - ctr	-5.7367	9.65397e-09	2.89619e-08
3h HS	15	0	0	0		3h HS_SR - ctr	-1.91223	0.0558463	0.0558463

## Sheet: Supplementary Dataset_S9
Supplementary Dataset S9. Durations of mitotic phases in barley meristematic cells at 18, 21 (ctrl) and 24 °C. Refers to Figure 5. Statistical comparisons were done using ANOVA.
Phase	n	mean	median	sd	se		comparison	diff	lwr	upr	p adj
Prometa_18	29	11.3966	9.75	4.25657	0.790425		Prometa_21-Prometa_18	-2.44655	-5.53188	0.638773	0.304582
Prometa_21	20	8.95	9.5	1.93751	0.433241		Prometa_24-Prometa_18	-4.41268	-7.15497	-1.6704	7.44756e-06
Prometa_24	31	6.98387	6	2.22293	0.399249		Meta_18-Prometa_18	-1.0528	-3.98201	1.87641	0.996444
Meta_18	24	10.3438	8.25	5.71269	1.1661		Meta_21-Prometa_18	-2.38405	-5.46938	0.701273	0.348059
Meta_21	20	9.0125	8	3.44073	0.769372		Meta_24-Prometa_18	-5.01655	-7.91353	-2.11958	7.85598e-07
Meta_24	25	6.38	5.25	3.3542	0.670839		Ana_18-Prometa_18	-4.58405	-7.23269	-1.93541	7.99597e-07
Ana_18	36	6.8125	6	2.18221	0.363702		Ana_21-Prometa_18	-5.58204	-8.32432	-2.83975	1.68203e-09
Ana_21	31	5.81452	5.25	1.97164	0.354117		Ana_24-Prometa_18	-6.26776	-8.96959	-3.56594	0
Ana_24	37	5.06081	4.5	1.33776	0.219926		Telo_18-Prometa_18	-2.28048	-5.09288	0.531915	0.268847
Telo_18	28	9.11607	8.25	2.80086	0.529313		Telo_21-Prometa_18	-2.37803	-5.2168	0.460735	0.220366
Telo_21	27	9.01852	8.75	1.51741	0.292025		Telo_24-Prometa_18	-5.54499	-8.26649	-2.82349	1.61315e-09
Telo_24	32	5.85156	5.25	1.77671	0.314081		Cyto_18-Prometa_18	7.86481	4.86363	10.866	0
Cyto_18	22	19.2614	19	4.15509	0.885867		Cyto_21-Prometa_18	8.0097	4.70399	11.3154	0
Cyto_21	16	19.4062	18.25	4.57609	1.14402		Cyto_24-Prometa_18	3.4324	0.299386	6.56541	0.0170746
Cyto_24	19	14.8289	14.25	4.00872	0.919663		Prometa_24-Prometa_21	-1.96613	-5.01056	1.0783	0.66124
							Meta_18-Prometa_21	1.39375	-1.82008	4.60758	0.978323
							Meta_21-Prometa_21	0.0625	-3.29423	3.41923	1
							Meta_24-Prometa_21	-2.57	-5.75448	0.614477	0.276265
							Ana_18-Prometa_21	-2.1375	-5.09786	0.822861	0.468315
							Ana_21-Prometa_21	-3.13548	-6.17991	-0.091053	0.0362545
							Ana_24-Prometa_21	-3.82121	-6.82925	-0.813177	0.00172543
							Telo_18-Prometa_21	0.166071	-2.94166	3.2738	1
							Telo_21-Prometa_21	0.0685185	-3.0631	3.20014	1
							Telo_24-Prometa_21	-3.09844	-6.12416	-0.0727187	0.0386597
							Cyto_18-Prometa_21	10.3114	7.03181	13.5909	0
							Cyto_21-Prometa_21	10.4563	6.8959	14.0166	0
							Cyto_24-Prometa_21	5.87895	2.47833	9.27956	8.29261e-07
							Meta_18-Prometa_24	3.35988	0.473777	6.24598	0.00728251
							Meta_21-Prometa_24	2.02863	-1.0158	5.07306	0.609863
							Meta_24-Prometa_24	-0.603871	-3.45725	2.24951	0.999993
							Ana_18-Prometa_24	-0.171371	-2.77226	2.42952	1
							Ana_21-Prometa_24	-1.16935	-3.86555	1.52684	0.978309
							Ana_24-Prometa_24	-1.85508	-4.51011	0.799945	0.527288
							Telo_18-Prometa_24	2.1322	-0.63527	4.89967	0.353087
							Telo_21-Prometa_24	2.03465	-0.759621	4.82892	0.453135
							Telo_24-Prometa_24	-1.13231	-3.80735	1.54274	0.982567
							Cyto_18-Prometa_24	12.2775	9.31837	15.2366	0
							Cyto_21-Prometa_24	12.4224	9.15481	15.6899	0
							Cyto_24-Prometa_24	7.84508	4.75233	10.9378	0
							Meta_21-Meta_18	-1.33125	-4.54508	1.88258	0.985706
							Meta_24-Meta_18	-3.96375	-6.99722	-0.930283	0.00102128
							Ana_18-Meta_18	-3.53125	-6.32853	-0.733972	0.00193109
							Ana_21-Meta_18	-4.52923	-7.41534	-1.64313	1.5005e-05
							Ana_24-Meta_18	-5.21496	-8.06265	-2.36728	1.14243e-07
							Telo_18-Meta_18	-1.22768	-4.18048	1.72512	0.985206
							Telo_21-Meta_18	-1.32523	-4.30316	1.6527	0.972813
							Telo_24-Meta_18	-4.49219	-7.35854	-1.62583	1.55671e-05
							Cyto_18-Meta_18	8.91761	5.78448	12.0507	0
							Cyto_21-Meta_18	9.0625	5.63655	12.4885	0
							Cyto_24-Meta_18	4.4852	1.22556	7.74483	0.000360159
							Meta_24-Meta_21	-2.6325	-5.81698	0.551977	0.239548
							Ana_18-Meta_21	-2.2	-5.16036	0.760361	0.416534
							Ana_21-Meta_21	-3.19798	-6.24241	-0.153553	0.0288456
							Ana_24-Meta_21	-3.88371	-6.89175	-0.875677	0.00128084
							Telo_18-Meta_21	0.103571	-3.00416	3.2113	1
							Telo_21-Meta_21	0.00601852	-3.1256	3.13764	1
							Telo_24-Meta_21	-3.16094	-6.18666	-0.135219	0.0307719
							Cyto_18-Meta_21	10.2489	6.96931	13.5284	0
							Cyto_21-Meta_21	10.3938	6.8334	13.9541	0
							Cyto_24-Meta_21	5.81645	2.41583	9.21706	1.17163e-06
							Ana_18-Meta_24	0.4325	-2.33101	3.19601	1
							Ana_21-Meta_24	-0.565484	-3.41887	2.2879	0.999997
							Ana_24-Meta_24	-1.25121	-4.06573	1.56331	0.973056
							Telo_18-Meta_24	2.73607	-0.184755	5.6569	0.0941179
							Telo_21-Meta_24	2.63852	-0.307712	5.58475	0.13699
							Telo_24-Meta_24	-0.528437	-3.36185	2.30497	0.999999
							Cyto_18-Meta_24	12.8814	9.77834	15.9844	0
							Cyto_21-Meta_24	13.0262	9.62782	16.4247	0
							Cyto_24-Meta_24	8.44895	5.21825	11.6796	0
							Ana_21-Ana_18	-0.997984	-3.59888	1.60291	0.993125
							Ana_24-Ana_18	-1.68371	-4.2419	0.87448	0.630492
							Telo_18-Ana_18	2.30357	-0.371138	4.97828	0.182983
							Telo_21-Ana_18	2.20602	-0.496409	4.90845	0.258513
							Telo_24-Ana_18	-0.960937	-3.5399	1.61803	0.994867
							Cyto_18-Ana_18	12.4489	9.57631	15.3214	0
							Cyto_21-Ana_18	12.5938	9.40436	15.7831	0
							Cyto_24-Ana_18	8.01645	5.00642	11.0265	0
							Ana_24-Ana_21	-0.685728	-3.34076	1.9693	0.999913
							Telo_18-Ana_21	3.30156	0.534085	6.06903	0.00499571
							Telo_21-Ana_21	3.204	0.409734	5.99827	0.0091088
							Telo_24-Ana_21	0.0370464	-2.638	2.71209	1
							Cyto_18-Ana_21	13.4468	10.4877	16.406	0
							Cyto_21-Ana_21	13.5917	10.3242	16.8593	0
							Cyto_24-Ana_21	9.01443	5.92169	12.1072	0
							Telo_18-Ana_24	3.98728	1.2599	6.71466	9.19205e-05
							Telo_21-Ana_24	3.88973	1.13516	6.6443	0.000204862
							Telo_24-Ana_24	0.722775	-1.91078	3.35632	0.999821
							Cyto_18-Ana_24	14.1326	11.2109	17.0542	0
							Cyto_21-Ana_24	14.2775	11.0438	17.5111	0
							Cyto_24-Ana_24	9.70016	6.64323	12.7571	0
							Telo_21-Telo_18	-0.0975529	-2.96066	2.76555	1
							Telo_24-Telo_18	-3.26451	-6.01138	-0.517636	0.00530505
							Cyto_18-Telo_18	10.1453	7.12109	13.1695	0
							Cyto_21-Telo_18	10.2902	6.96355	13.6168	0
							Cyto_24-Telo_18	5.71288	2.5578	8.86795	1.7142e-07
							Telo_24-Telo_21	-3.16696	-5.94083	-0.393087	0.00969262
							Cyto_18-Telo_21	10.2428	7.1941	13.2916	0
							Cyto_21-Telo_21	10.3877	7.03878	13.7367	0
							Cyto_24-Telo_21	5.81043	2.63182	8.98904	1.21994e-07
							Cyto_18-Telo_24	13.4098	10.4699	16.3497	0
							Cyto_21-Telo_24	13.5547	10.3045	16.8048	0
							Cyto_24-Telo_24	8.97738	5.90306	12.0517	0
							Cyto_21-Cyto_18	0.144886	-3.3428	3.63257	1
							Cyto_24-Cyto_18	-4.43242	-7.75687	-1.10796	0.000688957
							Cyto_24-Cyto_21	-4.5773	-8.17906	-0.975548	0.00171275
